# Supplementary material for: Characterization of T2-Low and T2-High Asthma Phenotypes in Real-Life
Source: Biomedicines. 2021 Nov 13;9(11):1684. doi: 10.3390/biomedicines9111684 (PMC8615363; doi:10.3390/biomedicines9111684)
Supplement: Supplementary file 1 [file biomedicines-09-01684-s001.zip]

Archive with 1 entries (1 files):
- biomedicines-1413144-supplementary.pdf
